# Supplementary material for: Rapid Screening for Hazardous Substances with Regulatory Differences in Milk Between Countries Using Ultra-High Performance Liquid Chromatography Ion Mobility Quadrupole Time-of-Flight Mass Spectrometry
Source: Foods. 2025 Mar 12;14(6):967. doi: 10.3390/foods14060967 (PMC11941072; doi:10.3390/foods14060967)
Supplement: Supplementary file 1 [file foods-14-00967-s001.zip]

Archive with 1 entries (1 files):
- foods-3462882-supplementary.pdf
